# Supplementary material for: A lipid-immune network signature defines susceptibility to asparaginase-associated pancreatitis
Source: JCI Insight. 2026 Apr 28;11(12):e202662. doi: 10.1172/jci.insight.202662 (PMC13313482; doi:10.1172/jci.insight.202662)
Supplement: Supporting data values [file jciinsight-11-202662-s255.xlsx]

## Sheet: Fig. 1D
Lipid Class	MAG	DAG	TAG	CE	PC	LPC	PE	LPE	PI	DCER	CER	SM	HCER	LCER
Mean	3.978	5.053	10.61	10.89	10.81	6.828	7.321	2.521	4.127	1.022	2.514	8.432	1.943	0.8955
SD	0.9363	0.824	0.817	0.5963	0.5162	0.8763	0.5817	0.9191	1.106	0.4937	0.6835	0.3941	0.6376	0.5935

## Sheet: Fig. 1F
	Initial		Post-induction
Lipid Class	Mean	SD	Mean	SD
MAG	3.61728	0.462675	4.3535	1.14109
DAG	4.76767	0.575241	5.34875	0.937764
TAG	10.4193	0.61008	10.8136	0.952653
CE	10.7453	0.623086	11.0368	0.533632
PC	10.5566	0.37009	11.0658	0.521317
LPC	6.28969	0.569767	7.38794	0.785769
PE	7.04861	0.394539	7.60328	0.612747
LPE	1.89049	0.568249	3.17573	0.738753
PI	5.06646	0.48606	3.149	0.602273
DCER	0.729943	0.35693	1.32538	0.430626
CER	2.05662	0.475277	2.99007	0.52387
SM	8.3419	0.359402	8.52577	0.410055
HCER	2.23559	0.629815	1.63854	0.489482
LCER	0.732406	0.366144	1.06517	0.727191

## Sheet: Fig. 1H
Initial					Post-induction
	Controls		Cases			Controls		Cases
Lipid classes	Mean	SD	Mean	SD	Lipid classes	Mean	SD	Mean	SD
MAG	3.64694	0.608358	3.58763	0.2545	MAG	4.40747	1.26189	4.29502	1.018
DAG	4.78126	0.704145	4.75409	0.422891	DAG	5.40383	1.09343	5.28908	0.752862
TAG	10.3459	0.656036	10.4927	0.563642	TAG	10.8852	0.985752	10.736	0.930153
CE	10.6802	0.634407	10.8104	0.617026	CE	11.1876	0.509027	10.8734	0.521014
PC	10.5689	0.493368	10.5444	0.188909	PC	11.1787	0.520846	10.9436	0.504116
LPC	6.2514	0.670621	6.32799	0.457679	LPC	7.71367	0.581611	7.03506	0.835369
PE	7.07894	0.508158	7.01829	0.239604	PE	7.70152	0.60397	7.49687	0.616982
LPE	1.8294	0.668019	1.95158	0.452458	LPE	3.38813	0.668568	2.94562	0.755376
PI	5.01866	0.589337	5.11426	0.3604	PI	3.24452	0.608921	3.04552	0.59014
DCER	0.794418	0.466474	0.665468	0.183439	DCER	1.3813	0.509579	1.2648	0.324729
CER	2.11174	0.582382	2.0015	0.339592	CER	3.12251	0.541735	2.8466	0.47368
SM	8.36002	0.446865	8.32378	0.251268	SM	8.59702	0.396798	8.44858	0.418481
HCER	2.18625	0.709694	2.28493	0.548153	HCER	1.75767	0.499655	1.50949	0.453488
LCER	0.700315	0.357047	0.764497	0.379291	LCER	0.900054	0.54534	1.24405	0.859724

## Sheet: Fig. 2D and S2
LPC						LPE						CER						CE						DAG						DCER						HCER						LCER						MAG
Controls		Non-early cases		Early cases		Controls		Non-early cases		Early cases		Controls		Non-early cases		Early cases		Controls		Non-early cases		Early cases		Controls		Non-early cases		Early cases		Controls		Non-early cases		Early cases		Controls		Non-early cases		Early cases		Controls		Non-early cases		Early cases		Controls
Mean	SD	Mean	SD	Mean	SD	Mean	SD	Mean	SD	Mean	SD	Mean	SD	Mean	SD	Mean	SD	Mean	SD	Mean	SD	Mean	SD	Mean	SD	Mean	SD	Mean	SD	Mean	SD	Mean	SD	Mean	SD	Mean	SD	Mean	SD	Mean	SD	Mean	SD	Mean	SD	Mean	SD	Mean	SD
1.462	0.9153	0.8798	0.8591	-0.04112	0.9211	1.559	0.9161	1.118	0.7599	0.487	0.6411	1.011	0.6477	0.9363	0.6321	0.5696	0.694	0.4592	0.6639	0.07884	0.8112	-0.1206	0.716	0.645	1.209	0.655	0.9123	0.1194	0.7439	0.5869	0.6475	0.6428	0.4045	0.4752	0.3841	-0.4286	0.8976	-0.656	0.8284	-1.308	0.5693	0.1997	0.6536	0.4576	0.9321	0.5579	0.9964	0.7605	1.534
[truncated: 34 more columns]

## Sheet: Fig. S3
LPC (16:0)						LPC (16:1)						LPC (17:0)						LPC (18:0)						LPC (18:1)						LPC (18:2)						LPC (20:3)						LPC (20:4)
Controls		Non-early cases		Early cases		Controls		Non-early cases		Early cases		Controls		Non-early cases		Early cases		Controls		Non-early cases		Early cases		Controls		Non-early cases		Early cases		Controls		Non-early cases		Early cases		Controls		Non-early cases		Early cases		Controls		Non-early cases		Early cases
Mean	SD	Mean	SD	Mean	SD	Mean	SD	Mean	SD	Mean	SD	Mean	SD	Mean	SD	Mean	SD	Mean	SD	Mean	SD	Mean	SD	Mean	SD	Mean	SD	Mean	SD	Mean	SD	Mean	SD	Mean	SD	Mean	SD	Mean	SD	Mean	SD	Mean	SD	Mean	SD	Mean	SD
1.042	0.9762	0.4774	0.8826	-0.4	1.004	1.809	1.272	1.153	1.013	0.3108	1.311	1.263	1.015	0.6313	0.9275	-0.4304	0.9149	0.6866	0.896	0.2014	0.8188	-0.971	0.8257	2.105	0.9882	1.466	0.7951	0.6788	0.7773	2.705	1.032	1.466	0.7951	0.6788	0.7773	2.446	1.147	1.852	0.9644	0.7767	1.253	2.045	0.9481	1.643	0.8101	0.9704	0.8219

## Sheet: Fig. 2E
Initial
MAG			DAG			TAG			CE			PC			LPC			PE			LPE			PI			DCER			CER			SM			HCER			LCER
Mean	Upper limit	Lower limit	Mean	Upper limit	Lower limit	Mean	Upper limit	Lower limit	Mean	Upper limit	Lower limit	Mean	Upper limit	Lower limit	Mean	Upper limit	Lower limit	Mean	Upper limit	Lower limit	Mean	Upper limit	Lower limit	Mean	Upper limit	Lower limit	Mean	Upper limit	Lower limit	Mean	Upper limit	Lower limit	Mean	Upper limit	Lower limit	Mean	Upper limit	Lower limit	Mean	Upper limit	Lower limit
0.569025	2.15004	0.117835	0.852131	2.29045	0.311338	1.4366	3.92216	0.564918	1.39908	3.82042	0.552708	0.787221	3.82484	0.156708	1.29121	3.67306	0.481305	0.601593	2.55247	0.124497	1.42372	4.04255	0.528692	1.49499	5.20665	0.470145	0.288614	1.52632	0.0314236	0.602132	1.94773	0.16846	0.735562	3.59384	0.142973	1.23111	3.16074	0.491635	1.60767	8.02997	0.351525
Post-induction
MAG			DAG			TAG			CE			PC			LPC			PE			LPE			PI			DCER			CER			SM			HCER			LCER
Mean	Upper limit	Lower limit	Mean	Upper limit	Lower limit	Mean	Upper limit	Lower limit	Mean	Upper limit	Lower limit	Mean	Upper limit	Lower limit	Mean	Upper limit	Lower limit	Mean	Upper limit	Lower limit	Mean	Upper limit	Lower limit	Mean	Upper limit	Lower limit	Mean	Upper limit	Lower limit	Mean	Upper limit	Lower limit	Mean	Upper limit	Lower limit	Mean	Upper limit	Lower limit	Mean	Upper limit	Lower limit
0.928829	1.54879	0.542939	0.913514	1.71213	0.466676	0.856809	1.58019	0.438041	0.293736	0.942296	0.076282	0.395208	1.27786	0.103436	0.220204	0.584806	0.0609658	0.572408	1.51476	0.194407	0.375398	0.90865	0.127571	0.581528	1.55396	0.195931	0.528878	2.14654	0.0984152	0.328518	1.07101	0.0836702	0.400802	1.7052	0.0775679	0.309618	1.15735	0.0656697	2.21844	6.58899	0.927068

## Sheet: Fig. 3C
Initial					Post-induction
	Controls		Cases			Controls		Cases
Lipid classes	Mean	SD	Mean	SD	Lipid classes	Mean	SD	Mean	SD
MAG	3.10295	1.60156	2.60061	1.46205	MAG	4.26885	1.92228	3.71359	1.83329
DAG	5.05375	0.815303	4.9744	0.67672	DAG	4.81837	1.16161	4.82915	1.21788
TAG	10.7811	0.950746	10.7723	0.803874	TAG	10.0275	1.24646	10.2339	1.24825
CE	11.16	0.333786	10.9971	0.324527	CE	11.1857	0.634532	11.1397	0.511842
PC	10.7839	0.406635	10.7175	0.358492	PC	11.1493	0.498248	11.1804	0.705439
LPC	7.36858	0.45288	7.28765	0.424663	LPC	7.39674	0.759801	7.34063	0.775019
PE	6.41549	0.580876	6.22068	0.498228	PE	6.89629	0.611831	7.01313	0.782883
LPE	2.35217	0.639699	2.38866	0.67371	LPE	2.44668	1.00199	2.49466	0.88424
PI	0.800052	0.909571	0.790758	0.788448	PI	1.44653	0.802492	1.44259	1.08083
DCER	0.190768	0.380945	0.782139	0.792557	DCER	0.735439	0.59196	0.743582	0.806665
CER	2.35072	0.412239	2.28995	0.457529	CER	2.61901	0.576141	2.62138	0.757476
SM	8.56408	0.325306	8.40269	0.364095	SM	8.58791	0.455253	8.54694	0.594541
HCER	1.89022	0.525177	1.68755	0.583237	HCER	1.48485	0.595914	1.46508	0.764689
LCER	0.309863	0.516098	0.257939	0.449566	LCER	0.252953	0.48283	0.248108	0.455941

## Sheet: Fig. 5C
	Controls	Cases
Mean	4.279	3.92
SD	0.6983	1.602

## Sheet: Fig. 5D
	Low	Intermediate	High	Very high
Mean	-4.381	-4.18	-4.333	-2.996
SD	0.7147	1.103	0.8352	2.139

## Sheet: Fig. 5E
	Low		Intermediate		High		Very high
	Controls	Cases	Controls	Cases	Controls	Cases	Controls	Cases
Mean	-4.368	-4.399	-3.984	-4.334	-4.55	-4.236	-4.277	-2
SD	0.6683	0.7943	0.8597	1.273	0.6068	0.935	0.5463	2.409

[truncated: 3 more sheets: Fig. S8B, Fig. S8C, Fig. S8D]
